# Supplementary material for: Single and Combinative Impacts of Healthy Eating Behavior and Physical Activity on COVID-19-like Symptoms among Outpatients: A Multi-Hospital and Health Center Survey
Source: Nutrients. 2021 Sep 18;13(9):3258. doi: 10.3390/nu13093258 (PMC8465237; doi:10.3390/nu13093258)
Supplement: Supplementary file 1 [file nutrients-13-03258-s001.zip]

Archive with 1 entries (1 files):
- nutrients-1332353-SI.pdf
